# Supplementary material for: Quantifying Assemblage Turnover and Species Contributions at Ecologic Boundaries
Source: PLoS One. 2013 Oct 9;8(10):e74999. doi: 10.1371/journal.pone.0074999 (PMC3794043; doi:10.1371/journal.pone.0074999)
Supplement: File S1 — Data repository. Benthonic foraminifera in the Upper Quaternary of ODP Hole 994C. (XLSX) [file pone.0074999.s002.xlsx]

## Sheet: Presumed in situ
Sample	ODP 994C-2-6, 135-137 cm	ODP 994C-2-6, 115-117 cm	ODP 994C-2-6, 95-97 cm	ODP 994C-2-6, 75 - 77 cm	ODP 994C-2-6, 55 - 57 cm	ODP 994C-2-6, 35-37 cm	ODP 994C-2-6, 15-17 cm	ODP 994C-2-5, 145-147 cm	ODP 994C-2-5, 125-127 cm	ODP 994C-2-5, 105-107 cm	ODP 994C-2-5, 85-87 cm	ODP 994C-2-5, 65-67 cm	ODP 994C-2-5, 45-47 cm	ODP 994C-2-5, 25-27 cm	ODP 994C-2-5, 5-7 cm	ODP 994C-2-4, 135-137 cm	ODP 994C-2-4, 115-117 cm	ODP 994C-2-4, 95-97 cm	ODP 994C-2-4, 75-77 cm	ODP 994C-2-4, 55-57 cm	ODP 994C-2-4, 35-37 cm	ODP 994C-2-4, 15-17 cm	ODP 994C-2-3, 143-145 cm	ODP 994C-2-3, 125-127 cm	ODP 994C-2-3, 105-107 cm	ODP 994C-2-3, 85-87 cm	ODP 994C-2-3, 65-67 cm	ODP 994C-2-3, 45-47 cm	ODP 994C-2-3, 25-27 cm	ODP 994C-2-3, 5-7 cm	ODP 994C-2-2, 135-137 cm	ODP 994C-2-2, 115-117 cm	ODP 994C-2-2, 95-97 cm	ODP 994C-2-2, 75-77 cm	ODP 994C-2-2, 55-57 cm	ODP 994C-2-2, 35-37 cm	ODP 994C-2-2, 15-17 cm	ODP 994C-2-1, 145-147 cm	ODP 994C-2-1, 125-127 cm	ODP 994C-2-1, 105-107 cm	ODP 994C-2-1, 85-87 cm	ODP 994C-2-1, 65-67 cm	ODP 994C-2-1, 45-47 cm	ODP 994C-2-1, 25-27 cm	ODP 994C-2-1, 5-7 cm	ODP 994C-1-4, 5-7 cm	ODP 994C-1-3, 105-107 cm	ODP 994C-1-3, 85-87 cm	ODP 994C-1-3, 65-67 cm
Metres below sea floor	13.25	13.05	12.85	12.65	12.45	12.25	12.05	11.85	11.65	11.45	11.25	11.05	10.85	10.65	10.45	10.25	10.05	9.85	9.65	9.45	9.25	9.05	8.83	8.65	8.45	8.25	8.05	7.85	7.65	7.45	7.25	7.05	6.85	6.65	6.45	6.25	6.05	5.85	5.65	5.45	5.25	5.05	4.85	4.65	4.45	4.26	4.05	3.85	3.65
Abditodendrix pseudothalmanni	0	0	0	0	0	0	1	0	0	0	1	0	1	0	1	0	1	0	0	1	0	0	1	1	1	1	3	1	0	0	1	1	0	2	0	1	1	0	0	0	1	0	2	1	0	0	0	0	0
Alabaminella weddellensis	0	0	1	0	0	0	1	0	1	0	0	2	0	0	0	0	0	0	1	6	6	9	3	5	7	1	2	3	0	0	2	0	5	5	0	1	4	0	1	0	4	1	3	0	1	4	8	4	21
Alveophragmium wiesneri	0	0	0	0	0	0	0	0	0	0	0	0	0	0	0	0	0	0	0	0	0	0	0	0	0	0	0	0	0	0	0	0	0	0	0	0	0	0	0	0	0	0	0	0	0	0	0	0	0
Angulogerina occidentalis	0	0	0	0	0	1	0	0	0	0	1	2	0	0	4	5	0	0	0	3	4	0	2	1	3	3	1	2	0	0	0	0	0	0	1	0	0	0	5	1	1	0	1	0	0	0	0	1	1
Anomalinoides globulosus	0	0	0	0	0	0	0	0	0	2	0	0	0	0	0	0	0	0	0	0	0	0	0	0	1	0	0	0	0	0	0	0	0	0	0	0	1	1	1	0	0	1	0	2	0	0	0	0	0
Astacolus crepidulus	0	0	0	0	0	0	0	0	0	0	0	0	0	0	0	0	0	0	0	0	0	0	0	0	0	0	0	0	0	1	0	0	0	0	0	0	1	0	0	0	0	0	0	0	0	0	0	0	0
Astacolus sp.	0	0	0	0	0	0	0	0	0	0	0	0	0	0	0	0	0	0	0	0	0	0	0	0	0	0	0	0	0	0	0	0	0	0	0	0	0	0	0	0	0	0	0	0	0	0	0	0	0
Astrononion stelligerum	0	0	0	0	0	0	0	0	0	0	0	0	0	0	0	0	0	0	0	0	0	0	0	0	0	1	0	0	0	0	0	0	0	0	0	0	0	0	0	0	0	0	0	0	0	0	0	0	0
Bifarina decorata	0	0	0	0	0	0	0	0	0	0	0	1	1	0	1	0	1	0	1	0	0	0	0	0	3	1	1	0	0	0	0	0	0	1	0	0	2	0	2	0	0	1	1	0	0	0	0	1	1
Bolivina cf. floridana	0	0	0	0	0	0	0	0	0	0	0	0	0	0	0	0	0	0	0	0	0	0	0	0	0	0	0	0	0	0	0	0	0	0	0	0	0	0	0	0	1	0	0	0	0	0	0	0	0
Bolivina floridana	0	0	0	0	0	0	0	0	0	0	0	2	0	0	0	0	0	0	0	0	0	0	0	0	0	0	0	0	0	0	0	0	0	0	0	0	0	0	0	1	0	0	1	0	0	0	0	1	0
Bolivina spp.	0	0	0	1	0	0	0	0	0	0	0	0	0	2	1	0	0	0	0	0	0	0	0	0	0	0	0	0	0	0	0	0	0	0	0	0	0	0	0	0	1	0	0	0	0	0	0	0	0
Bolivinita quadrilatera	0	0	0	0	0	0	2	0	0	0	0	1	1	0	2	0	0	0	0	0	0	0	0	0	0	0	0	0	0	0	0	0	0	0	0	0	0	0	0	0	0	0	0	0	0	0	0	0	0
Brizalina albatrossi	0	0	0	0	0	0	0	0	0	0	0	0	0	0	0	0	1	0	0	0	0	0	0	2	0	3	1	0	1	0	0	0	0	0	0	0	0	0	0	0	1	0	0	0	0	0	0	0	0
Brizalina cf. striatula	0	0	0	0	0	0	0	0	0	0	0	0	1	0	0	0	1	0	2	0	0	0	0	0	0	0	0	0	0	0	0	0	0	0	0	0	0	0	0	0	0	0	0	0	0	0	0	0	0
Brizalina fragilis	0	0	0	0	0	0	0	0	0	0	1	1	1	0	0	0	0	0	0	0	0	0	0	0	0	0	0	0	0	0	0	0	0	0	0	0	0	0	0	0	0	0	0	0	0	0	0	0	0
Brizalina lanceolata	0	0	1	0	0	0	2	0	2	0	0	2	0	0	0	0	0	0	1	0	0	0	2	0	1	0	1	0	0	0	0	0	0	0	0	0	0	0	0	0	0	1	0	0	0	1	0	0	0
Brizalina lowmani	9	10	16	18	19	72	45	68	86	69	129	150	175	205	168	113	142	42	113	170	126	172	123	75	120	155	115	133	40	61	154	73	30	140	137	62	70	74	111	159	124	90	124	73	92	210	191	96	125
Brizalina simplex	0	1	3	1	1	0	2	1	2	0	5	1	1	3	1	2	1	0	0	0	1	3	2	1	1	1	1	1	0	1	2	3	0	2	1	3	0	2	1	4	1	0	4	0	1	0	0	0	0
Brizalina spp.	0	0	0	0	0	0	0	0	1	0	0	0	0	0	0	0	0	0	0	0	0	0	1	0	0	0	0	0	0	0	0	0	0	0	0	0	0	0	0	0	0	0	0	0	0	0	0	0	0
Brizalina striatula	0	1	3	0	0	0	0	1	0	0	0	0	0	0	0	0	0	0	0	0	0	0	0	0	0	0	0	0	0	0	0	0	0	0	0	0	0	0	0	0	0	0	1	0	0	0	0	0	0
Brizalina striatula spinata	0	0	0	0	1	5	1	0	0	0	0	0	0	0	0	0	0	0	0	0	0	0	0	0	0	1	0	0	0	0	0	0	0	0	0	0	0	0	0	0	0	0	0	0	0	0	0	0	0
Brizalina subaenariensis mexicana	0	0	0	0	0	0	0	0	0	0	0	1	0	0	0	0	1	1	0	0	0	0	0	0	0	0	1	0	0	0	0	0	0	0	0	0	0	14	1	0	0	0	0	0	0	0	0	0	0
Bulimina aculeata	55	25	1	0	0	0	1	0	2	0	1	0	0	0	0	1	12	3	4	1	2	3	1	4	0	0	0	5	6	3	9	18	1	0	6	1	1	0	0	0	1	1	2	0	1	0	0	0	0
Bulimina alazanensis	1	0	3	0	0	2	2	0	1	2	2	1	1	1	1	17	6	0	0	0	0	0	1	2	1	2	0	0	0	0	0	0	0	0	0	0	1	0	1	0	0	1	0	0	0	0	0	0	0
Bulimina marginata	0	0	0	0	0	0	0	0	0	0	0	1	0	1	0	1	0	0	0	0	0	0	0	0	0	0	1	0	1	0	0	0	0	0	0	0	0	0	0	1	0	0	0	0	0	0	0	0	0
Bulimina spicata	0	0	0	0	0	0	0	0	0	0	0	0	0	0	0	0	0	0	0	0	0	0	0	0	0	0	0	0	0	0	0	0	0	0	1	0	0	0	0	0	0	0	0	0	0	0	0	0	0
Bulimina striata mexicana	2	3	5	8	5	1	1	0	1	3	0	0	1	0	0	3	11	2	1	0	1	0	1	0	0	0	1	0	0	1	0	10	0	0	1	3	6	0	4	0	1	1	0	0	0	0	0	0	0
Buliminella elegantissima	0	0	0	0	0	0	0	0	1	0	0	1	4	0	0	0	0	0	0	1	0	0	0	0	0	0	0	2	0	0	0	1	1	0	0	0	0	0	0	0	0	0	0	0	0	0	0	0	0
Cassidulina carinata	0	0	0	0	0	0	0	0	0	0	0	0	0	0	1	0	0	0	0	0	0	0	0	0	0	0	0	0	0	0	0	0	0	0	0	0	0	0	0	0	0	0	0	1	0	0	0	0	0
Cassidulina crassa	0	0	0	0	0	0	0	0	0	0	0	0	1	0	0	0	0	0	0	1	0	1	0	0	0	0	0	0	0	0	0	0	0	0	0	0	0	0	0	0	0	0	0	0	0	0	0	0	0
Cassidulina curvata	0	0	0	0	0	0	0	0	0	0	0	0	0	0	0	0	0	0	0	0	0	0	0	0	0	0	0	0	0	0	0	0	0	0	0	0	0	0	0	0	0	0	0	0	0	1	0	0	0
Cassidulina laevigata	0	3	1	2	4	2	11	17	10	16	15	7	4	7	1	6	3	4	4	1	0	6	3	2	6	5	5	3	4	4	7	4	8	14	9	2	1	5	2	4	16	12	14	3	3	9	8	21	19
Cassidulinoides bradyi	0	0	0	0	0	1	0	0	0	0	0	0	0	0	0	0	0	0	0	0	0	0	0	0	0	0	0	0	0	0	0	0	0	0	1	0	0	0	0	0	0	0	0	0	0	0	0	0	0
Chrysalogonium sp.	0	0	0	0	0	0	0	0	0	0	0	0	0	0	0	0	0	0	0	0	0	0	0	0	0	0	0	0	0	0	0	0	0	0	0	1	0	0	0	0	0	0	0	0	0	0	0	0	0
Cibicides cf. wuellerstorfi	0	0	0	0	0	0	0	0	0	0	0	0	0	0	0	0	0	0	2	0	0	0	0	0	0	0	0	0	0	0	1	1	0	0	0	0	0	0	0	0	3	0	0	0	0	0	0	0	0
Cibicides sp.	0	2	1	0	0	2	0	2	0	1	0	7	4	6	1	1	2	1	2	0	2	0	4	2	4	4	0	1	1	1	3	1	3	2	4	1	0	0	1	9	2	2	1	2	0	0	0	0	0
Cibicides wuellerstorfi	4	13	7	27	16	33	17	10	18	18	8	0	2	14	7	2	8	10	6	2	9	1	7	16	10	1	24	17	28	18	11	21	8	13	19	19	12	21	15	4	5	17	6	19	2	3	1	0	0
Cibicidoides bradyi	3	0	5	5	4	1	1	0	2	0	5	0	3	0	0	0	0	3	0	0	1	0	0	0	4	0	0	0	0	0	2	3	2	0	0	0	0	0	1	0	0	0	0	3	0	0	0	0	0
Cibicidoides cf. pachyderma	0	0	0	0	0	0	0	0	0	0	0	0	0	0	0	0	0	0	0	0	0	0	0	0	0	0	0	0	0	0	0	1	0	0	0	0	0	0	0	0	0	0	0	0	0	0	0	0	0
Cibicidoides robertsonianus	0	4	2	3	0	0	0	1	1	0	9	1	1	3	6	0	0	3	3	1	0	0	0	1	0	0	0	4	1	0	0	0	2	1	6	1	0	0	5	0	1	6	0	5	6	3	6	9	4
Cibicidoides sp.	0	0	0	0	1	0	2	0	1	3	1	0	0	0	0	0	1	0	4	1	1	8	0	0	0	0	3	0	1	0	0	0	0	0	0	0	0	1	1	1	1	0	0	0	3	0	0	0	0
Cibicidoides? sp.	0	0	0	0	0	0	0	0	0	0	0	0	0	0	0	0	0	0	0	0	0	0	0	0	0	0	0	0	0	0	0	0	0	0	0	0	0	0	0	0	0	0	0	0	0	0	0	0	0
Cribrostomoides bradyi	0	0	0	0	0	0	0	0	0	0	0	0	0	0	0	0	0	0	0	0	0	0	0	0	0	0	0	0	0	0	0	0	0	0	0	0	0	0	0	0	0	0	0	0	0	0	0	0	0
Dentalina communis	0	0	0	0	0	0	0	0	0	0	0	0	0	0	0	0	0	0	0	0	0	0	0	0	0	0	0	0	0	0	0	0	0	0	0	0	0	0	0	0	0	0	1	0	0	0	0	0	0
Dentalina mucronata	0	0	0	0	0	0	0	2	1	0	0	0	0	0	1	0	2	1	0	0	0	0	0	0	0	0	0	1	1	0	0	0	0	0	2	0	0	0	0	0	0	1	0	0	0	1	1	2	0
Dentalina subsoluta	1	0	0	0	0	0	1	0	0	0	0	0	0	0	0	0	0	0	0	0	1	0	0	0	0	0	0	0	0	0	0	0	0	1	0	0	0	0	0	0	0	0	0	0	0	0	0	0	0
Eggerella bradyi	0	0	1	0	2	0	3	2	1	0	0	0	0	1	0	0	0	1	1	0	0	0	1	0	0	0	1	2	1	2	0	0	0	1	1	0	1	1	1	0	0	1	0	1	0	0	0	1	1
Entosolenia spp.	0	0	0	0	0	0	0	0	0	0	0	0	0	0	0	0	0	0	0	0	0	0	0	1	0	0	0	0	0	0	0	0	0	0	0	0	0	0	0	0	0	0	0	0	0	0	0	0	0
Epistominella exigua	0	0	0	0	0	1	1	0	3	4	0	0	0	2	3	1	0	2	0	0	8	0	0	2	1	0	2	0	2	1	1	1	3	17	8	1	18	21	5	9	42	17	0	4	0	0	0	0	0
Epistominella vitrea	0	0	1	1	2	0	0	1	0	1	0	1	1	0	0	1	0	0	0	1	1	0	0	0	0	0	0	0	0	0	0	0	0	0	0	0	0	0	0	0	0	0	1	0	0	1	2	0	1
Eponides polius	1	0	0	0	0	1	0	0	0	0	0	0	0	0	0	0	0	0	0	0	0	0	0	0	0	0	0	0	0	0	0	0	0	0	0	0	0	0	0	0	0	0	0	0	0	0	0	0	0
Eponides regularis	0	1	0	0	0	3	3	0	2	2	0	0	1	0	0	0	0	0	3	1	0	0	0	0	1	0	0	0	0	0	0	1	0	1	0	0	1	0	0	1	0	0	3	0	0	3	0	0	2
Eponides sp.	0	0	0	0	0	0	0	0	0	0	0	0	0	0	0	0	0	2	0	0	0	0	0	0	0	0	0	0	0	0	0	0	0	1	0	0	0	0	0	0	0	0	0	0	0	1	0	0	0
Fissurina cf. milletti	0	0	0	0	0	0	0	0	0	0	0	0	0	0	0	0	0	0	0	0	0	0	0	0	0	2	0	0	0	0	0	0	0	0	0	0	0	0	0	0	0	0	0	0	0	0	0	1	0
Fissurina fimbriata	0	0	0	0	0	0	0	0	0	0	0	0	0	0	0	0	0	0	0	0	0	0	0	0	0	0	0	0	0	0	0	0	0	0	0	0	0	0	0	1	0	0	0	1	0	0	0	0	0
Fissurina kerguelensis	0	0	0	0	1	0	1	1	0	0	0	0	0	0	0	1	0	0	0	0	0	0	0	0	0	0	0	0	0	0	2	0	0	1	0	1	1	0	0	0	1	0	1	1	0	0	0	0	0
Fissurina milletti	0	0	0	0	0	0	0	0	0	1	0	0	0	0	0	0	0	0	0	0	0	0	0	0	0	0	0	0	0	0	0	0	0	0	0	0	0	0	0	0	0	0	1	0	0	0	0	0	0
Fissurina orbignyana caribbaea	0	2	0	1	1	2	0	0	0	0	0	0	0	0	0	0	0	1	0	0	0	0	0	0	0	0	0	0	0	0	0	1	1	0	0	1	1	1	0	0	0	0	0	2	0	0	0	0	0
Fissurina spp.	0	0	0	0	0	0	0	0	1	1	0	0	0	0	0	2	0	0	0	0	0	0	0	1	1	0	0	0	1	2	0	0	1	0	0	0	0	0	0	0	0	1	0	0	0	0	2	4	1
Fissurina wiesneri	0	1	4	1	2	6	0	0	1	0	1	0	0	0	1	1	2	3	4	1	1	0	3	2	0	0	1	3	1	1	0	0	2	1	2	0	1	3	2	2	1	4	3	1	1	1	0	0	0
Frondicularia advena	0	0	3	1	0	0	0	0	0	0	0	0	0	0	0	0	0	0	0	0	0	0	0	0	0	0	0	0	0	0	0	1	0	0	0	0	0	0	0	0	1	0	0	0	0	0	0	0	0
Fursenkoina bradyi	1	0	0	0	0	1	0	2	0	0	0	2	0	1	1	0	0	0	0	1	1	2	0	1	0	0	0	0	0	0	2	1	1	0	2	0	0	0	1	1	0	0	1	0	0	0	0	0	0
Fursenkoina complanata	0	0	0	0	0	0	0	0	0	0	2	0	0	0	0	0	0	0	0	1	0	1	0	0	0	0	0	0	0	0	0	0	0	0	1	1	2	1	3	5	0	0	0	1	1	0	1	0	0
Fursenkoina fusiformis	0	0	0	1	0	4	4	0	0	0	0	1	1	0	0	1	0	0	0	1	1	0	0	0	0	1	1	0	0	0	1	0	0	0	0	0	0	0	0	0	0	0	0	0	0	0	0	0	0
Fursenkoina pontoni	0	0	0	0	0	0	0	0	0	0	0	0	0	0	0	0	0	0	0	0	0	0	0	0	0	0	0	0	0	0	0	0	0	0	0	0	0	0	0	0	0	0	0	0	0	0	0	0	0
Fursenkoina texturata	1	0	0	0	0	0	0	1	0	2	0	0	0	0	0	0	0	0	0	0	0	0	0	0	0	0	0	0	0	0	0	0	0	0	0	0	0	0	0	0	0	0	0	0	0	0	0	0	0
Gavelinopsis praegeri	0	0	0	0	0	1	0	0	0	0	0	0	0	0	1	0	2	1	0	1	0	0	1	1	0	0	0	0	0	0	0	3	1	1	2	0	3	0	0	0	0	0	1	2	0	0	0	0	0
Gavelinopsis translucens	0	0	0	0	0	0	0	0	0	0	0	1	0	0	0	0	0	0	0	0	0	0	0	0	0	0	0	0	0	0	0	0	0	0	0	0	0	0	0	0	0	0	0	0	0	0	0	0	0
Globobulimina pacifica	0	0	2	0	3	0	0	0	0	0	0	0	0	0	0	0	1	1	0	0	0	0	0	4	1	0	0	0	0	0	0	0	0	0	1	0	0	0	0	0	1	1	0	1	1	0	4	13	8
Globobulimina sp. indet.	0	0	0	1	0	0	0	0	0	0	0	0	0	0	0	0	0	0	0	0	0	0	0	0	0	0	0	0	0	0	0	0	0	0	0	0	0	0	0	0	0	0	0	0	0	0	0	0	0
Globocassidulina murrhina	0	0	0	0	0	0	0	0	0	0	0	0	0	0	0	0	0	0	0	0	0	0	0	0	0	0	0	0	0	0	0	0	0	0	3	0	0	31	0	0	0	0	0	0	1	0	0	0	0
Globocassidulina obtusa	0	2	7	3	7	13	9	7	42	21	25	35	48	25	13	32	25	7	15	66	50	58	43	34	45	48	12	17	17	15	28	10	27	33	28	5	13	12	17	31	27	17	20	6	30	28	29	16	34
Globocassidulina subglobosa	1	1	0	0	2	6	0	5	0	4	5	3	2	0	3	4	4	7	3	1	1	0	4	2	2	7	0	2	1	0	0	0	0	4	5	0	1	0	3	0	3	0	1	1	0	1	2	3	1
Goessella flintii	0	0	0	0	0	0	0	0	0	0	0	0	0	0	0	0	0	0	0	0	0	0	0	0	0	0	0	0	0	0	0	0	0	0	0	0	0	0	0	0	0	0	0	0	0	0	0	0	0
Gyroidina lamarckiana	0	1	0	0	0	17	3	4	0	4	0	0	0	0	1	1	17	22	10	0	0	0	2	1	5	0	0	0	1	0	1	1	2	2	7	17	20	29	4	0	3	0	0	9	3	1	1	2	0
Gyroidinoides altiformis	0	0	0	1	2	5	0	0	0	0	0	0	0	0	0	0	0	0	0	0	0	0	0	1	0	0	0	0	0	0	0	0	0	0	0	8	6	0	6	0	0	0	0	0	0	0	0	0	0
Gyroidinoides cibaoensis	0	0	0	0	0	1	1	2	0	1	0	0	0	0	0	0	0	0	0	0	0	0	0	0	0	0	0	0	0	0	0	0	0	0	0	0	0	0	0	0	0	0	0	0	0	0	0	0	0
Gyroidinoides nitidula	0	0	0	0	0	0	0	0	0	0	1	0	0	0	0	0	0	0	0	0	0	0	0	0	0	0	0	0	0	0	0	0	0	0	0	0	0	0	0	0	0	0	0	0	0	0	0	0	0
Gyroidinoides soldanii	3	0	1	3	13	5	1	4	1	1	2	0	0	0	3	0	4	5	7	5	7	0	2	3	1	0	0	0	3	0	2	3	5	5	2	2	11	2	0	0	2	0	0	2	1	1	1	0	1
Gyroidinoides spp.	0	0	0	0	0	0	0	0	0	0	0	1	0	0	0	0	0	0	0	0	0	0	0	0	0	0	0	0	0	0	0	0	2	0	0	0	0	0	1	0	0	0	0	0	0	0	0	0	0
Hanzawaia sp.	0	0	0	0	0	0	0	0	0	0	0	0	2	0	0	0	0	0	0	0	0	0	0	0	0	0	0	0	0	0	0	0	0	0	0	0	0	0	0	0	0	0	0	0	0	0	0	0	0
Haplophragmoides sp.	0	0	0	0	0	0	0	0	0	0	0	0	0	0	0	0	0	0	0	0	0	0	0	0	0	0	0	0	0	0	0	0	0	0	0	0	0	0	0	0	0	0	0	0	0	0	0	0	0
Hoeglundina elegans	0	0	0	0	0	7	2	0	1	3	1	0	0	0	0	0	2	0	4	1	3	5	5	0	1	0	0	0	1	0	0	15	18	1	2	1	1	10	3	1	0	0	0	29	2	0	0	0	0
Karreriella bradyi	0	0	0	0	0	0	0	0	0	0	0	0	0	0	0	0	0	0	0	0	0	0	0	0	0	0	0	0	1	0	0	0	0	0	0	0	0	0	0	0	0	0	2	0	0	0	0	0	0
Lagena acuticostata	0	0	0	0	0	0	0	0	0	0	1	0	0	0	0	0	1	0	0	0	1	0	1	0	0	0	0	0	1	0	0	0	0	0	0	0	0	0	0	1	0	0	1	0	0	0	0	1	0
Lagena advena	0	0	0	0	0	0	0	0	0	0	0	0	0	0	0	0	0	0	0	0	0	0	0	0	0	0	0	0	0	0	0	0	0	0	0	0	0	0	0	0	0	0	0	0	0	0	1	0	0
Lagena costata	0	0	0	0	0	0	0	0	0	0	0	0	0	0	0	0	0	0	0	0	1	0	0	0	0	0	0	0	0	0	0	1	0	0	0	0	0	1	0	0	0	0	0	0	0	0	0	0	0
Lagena ex gr. gracilis	0	0	0	0	0	0	0	0	0	0	0	0	0	0	0	0	0	0	0	0	0	2	0	0	0	0	0	0	0	0	0	0	0	0	0	0	0	0	0	0	0	0	0	0	0	0	0	0	0
Lagena ex gr. gracillima	0	0	0	0	0	0	0	0	0	0	0	0	0	0	0	0	0	0	0	0	0	0	0	0	0	0	0	0	0	0	0	0	0	1	0	0	0	0	0	1	0	0	0	0	0	0	0	0	0
Lagena hispida	0	0	0	0	0	0	1	0	1	0	0	0	0	0	0	0	1	0	0	0	0	0	0	0	0	0	0	0	0	0	0	0	0	0	0	0	0	0	0	0	0	0	1	0	0	0	0	0	0
Lagena hispidula	0	0	1	0	0	0	0	0	0	0	0	0	0	0	0	0	0	0	0	0	0	0	0	0	0	0	0	0	0	0	0	0	0	0	0	0	0	0	0	0	0	0	0	0	0	0	0	1	1
Lagena laevigata	0	0	0	0	0	0	0	0	0	0	1	0	0	0	0	0	0	0	1	2	0	2	0	0	0	0	1	0	0	0	1	0	0	1	0	0	0	0	1	1	1	0	0	1	0	0	3	0	0
Lagena spp.	0	0	0	0	0	0	0	0	0	0	0	0	0	0	0	0	0	0	0	0	1	0	0	1	0	1	0	0	0	0	0	0	0	0	0	0	0	0	0	0	0	0	0	0	0	0	0	0	1
Lagena stelligera	0	0	0	0	0	0	0	1	1	0	0	0	0	1	0	0	0	0	0	0	0	0	0	0	1	0	1	1	1	0	2	0	0	0	1	1	0	0	0	0	0	0	1	0	0	0	0	0	0
Lagena striatopunctata	0	0	0	0	0	0	0	0	1	0	0	0	0	0	0	0	0	0	0	0	0	0	0	0	0	0	1	0	0	0	0	0	0	0	0	0	0	0	1	0	0	1	1	0	0	0	0	0	0
Lagena trigogmarginata	0	0	0	0	0	0	0	0	0	0	0	0	0	0	0	0	0	0	0	0	0	0	0	0	0	0	0	0	0	0	0	0	0	0	0	0	0	0	0	0	0	0	0	1	0	0	0	0	0
Lenticulina atlantica	0	0	0	0	0	0	0	0	0	0	0	0	0	0	0	0	0	0	2	1	0	0	0	0	0	0	0	0	0	0	0	0	2	0	0	0	0	0	0	0	0	0	0	0	1	0	0	0	0
Lenticulina iota	0	0	0	0	0	0	0	0	0	0	0	0	0	0	1	0	0	0	0	0	0	0	0	0	0	0	0	0	0	0	0	0	0	0	0	0	0	0	0	0	0	0	0	0	0	0	0	0	0
Lenticulina peregrina	0	0	0	0	0	0	0	0	0	0	0	0	0	0	0	0	0	0	0	0	0	0	0	0	1	0	0	0	0	0	0	0	0	0	0	0	0	0	1	0	0	0	0	0	0	0	0	0	0
Lenticulina spp.	1	0	2	1	0	0	0	0	0	2	0	1	0	0	0	1	0	0	0	0	0	0	0	0	0	0	0	0	0	0	0	0	0	0	0	0	0	0	0	0	0	0	0	0	0	0	1	0	0
Marginulina obesa	0	0	0	0	0	0	0	0	0	0	0	0	0	0	0	0	0	0	0	0	0	0	0	0	0	0	0	0	0	0	0	0	0	0	0	0	0	0	0	0	0	0	0	0	0	0	0	0	0
Marginulina sp.	0	0	0	0	0	0	0	0	0	0	0	0	0	0	0	0	0	0	0	0	1	1	2	0	0	0	0	0	0	0	0	0	0	0	0	0	0	0	0	0	0	0	0	0	0	0	0	0	0
Martinottiella communis	0	0	2	0	3	0	0	0	0	0	0	0	0	0	0	0	7	1	0	0	0	0	0	0	0	0	0	2	6	0	0	0	0	0	1	0	0	0	0	0	0	0	0	0	0	0	0	0	0
Melonis baarleeanus	10	2	64	30	17	11	8	8	15	21	12	1	2	1	2	0	1	22	8	2	4	3	9	7	11	5	4	7	0	3	4	11	24	11	10	15	22	8	2	1	15	0	1	1	1	7	16	34	48
Melonis pompilioides	6	7	18	6	4	0	2	0	2	7	5	1	1	2	4	2	4	1	0	0	2	0	4	2	1	0	1	11	61	3	0	1	0	0	10	6	2	2	3	1	0	8	6	2	1	0	1	1	0
Miliolinella sp.	0	0	0	0	0	0	0	0	0	0	0	0	0	0	0	0	0	0	0	0	0	0	0	0	0	0	0	0	0	0	0	0	0	0	0	0	0	0	0	0	0	0	1	0	0	0	0	0	0
Miliolinella? oblonga	0	0	0	0	0	0	0	0	0	0	0	0	0	0	0	0	0	0	0	0	0	0	0	0	0	0	0	0	0	0	0	0	0	0	0	0	0	0	0	0	0	0	0	0	0	1	0	0	0
Nodosaria sp.	0	0	0	0	1	0	0	0	0	0	0	0	0	0	0	0	0	0	0	0	0	0	0	0	0	0	0	0	0	0	0	0	0	0	0	0	0	0	0	0	0	0	0	0	0	2	0	1	0
Nonion scaphum	0	1	0	0	0	0	0	0	2	0	0	2	1	1	1	0	0	0	0	0	0	0	1	0	3	2	1	0	0	0	0	0	0	0	1	0	0	0	0	0	0	0	0	0	0	0	0	0	0
Nonion sp.	0	1	0	0	0	0	1	0	0	0	0	0	0	0	0	0	0	0	0	0	0	0	0	0	0	0	0	0	0	0	0	0	0	0	0	0	0	0	0	0	0	0	0	0	0	0	0	0	0
Nonionella bradyi	0	0	0	4	3	3	0	0	1	0	0	0	0	0	0	0	2	2	0	4	0	1	1	0	0	0	0	1	0	0	0	2	4	0	0	4	4	1	0	0	4	0	0	4	1	0	1	0	0
Nummoloculina irregularis	0	0	0	0	0	0	0	0	0	0	0	0	0	0	0	0	0	0	0	0	0	0	0	0	0	0	0	0	0	0	0	0	0	0	0	0	0	0	0	0	0	0	0	0	0	0	0	0	0
Nuttallides rugosa	0	2	2	0	1	1	0	29	1	1	0	1	2	0	1	1	0	2	4	9	12	0	2	10	0	0	0	1	2	1	1	0	0	0	0	0	0	2	7	0	0	0	0	0	0	1	0	0	0
Oolina cf. hexagona	0	0	0	0	0	0	0	0	0	0	0	0	0	0	0	0	0	0	0	0	0	0	1	0	0	0	1	1	0	0	0	0	0	0	0	0	0	0	0	0	0	1	0	0	1	0	0	0	0
Oolina spp.	0	0	0	0	0	0	0	0	0	0	0	0	0	0	0	0	0	0	0	0	0	0	0	0	0	0	0	0	0	0	0	0	0	0	0	0	0	0	0	0	0	0	0	0	0	0	0	0	0
Oolina williamsoni	0	0	0	0	0	0	0	0	0	0	0	0	0	0	0	0	0	0	0	0	0	0	0	0	0	0	0	0	0	0	0	0	0	0	0	0	0	0	0	0	0	0	0	0	0	0	0	0	0
Orbitina carinata	0	0	0	0	0	0	0	0	0	0	0	0	1	0	0	0	1	0	0	1	1	2	2	0	0	0	0	0	0	0	0	0	0	0	1	0	0	0	0	0	0	0	0	0	0	0	0	0	0
Oridorsalis umbonatus	10	5	13	3	1	0	3	4	16	16	3	2	0	2	5	2	8	15	10	6	10	4	7	19	8	2	14	2	10	8	4	5	16	8	4	9	23	12	19	6	7	6	6	4	2	11	6	4	11
Parafissurina sp. 1	2	2	0	2	1	1	0	1	1	1	0	0	0	1	2	0	0	1	0	1	0	0	1	2	0	0	0	0	1	0	2	0	4	0	0	0	4	1	1	1	0	0	2	0	1	0	2	3	2
Parafissurina sp. 2	1	0	0	1	1	0	0	0	0	0	0	0	2	1	1	0	0	0	2	0	0	0	0	0	0	0	2	1	1	1	1	1	0	0	0	2	2	1	0	0	0	0	0	0	0	0	0	0	0
Parafissurina sp. 3	0	0	0	0	0	0	0	0	0	0	0	0	0	0	0	0	0	0	0	0	0	0	0	0	0	0	0	1	0	0	0	0	0	0	0	0	0	0	0	0	0	0	0	0	0	0	0	0	0
Planulina ariminensis	0	0	0	0	0	1	0	0	1	0	0	0	0	0	0	0	0	0	0	0	0	1	0	1	0	0	0	0	0	0	0	0	0	0	0	0	0	0	0	0	0	0	0	0	0	0	0	0	1
Planulina exorna	0	0	0	0	0	0	0	0	0	0	0	0	0	0	0	0	0	1	0	0	0	0	0	0	0	0	0	0	5	0	0	0	0	0	1	0	3	1	0	0	0	0	0	0	0	0	0	0	0
Pleurostomella subnodosa	0	0	0	0	0	0	1	0	0	0	0	0	0	0	0	0	1	1	0	0	0	0	0	0	0	0	0	0	0	0	0	0	0	0	0	0	0	0	0	0	0	0	0	0	0	0	0	0	0
Pseudononion sp.	0	0	0	0	0	0	0	0	0	0	0	0	0	0	0	0	0	0	0	0	0	0	0	0	0	0	0	0	0	0	0	0	0	1	0	0	0	0	0	0	0	0	0	0	0	0	0	0	0
Pseudopolymorphina ovalis	0	0	0	0	0	0	0	0	1	0	1	0	0	0	0	0	0	0	2	2	0	0	0	0	0	1	0	0	0	0	0	0	0	0	0	0	0	0	0	0	0	0	0	0	0	0	0	0	0
Pullenia bulloides	4	11	8	4	2	0	5	3	6	4	2	1	0	2	6	1	0	6	7	0	3	6	9	7	4	0	12	8	8	7	3	17	6	3	5	7	4	7	6	8	4	3	2	3	2	7	10	6	6
Pullenia quinqueloba	3	0	0	0	1	0	1	0	3	4	1	0	0	0	2	1	3	0	2	4	2	0	1	4	1	1	0	1	1	3	2	10	6	2	0	6	11	4	5	0	4	2	0	2	0	1	0	2	1
Pullenia salisburyi	0	0	0	0	0	0	0	0	0	0	0	0	0	0	0	0	0	0	0	0	0	0	0	0	0	0	0	0	1	0	0	0	0	0	0	0	0	0	0	0	0	0	0	0	0	0	0	0	0
Pullenia spp.	0	0	0	0	1	2	0	0	0	0	0	0	0	0	1	0	0	0	0	0	0	2	1	1	2	0	0	0	0	0	0	0	0	0	0	0	0	1	0	0	0	0	0	0	2	0	0	0	0
Pyrgo comata	0	0	0	0	0	0	0	0	0	0	0	0	0	0	0	0	0	0	0	0	0	0	0	1	1	0	0	2	0	0	0	0	0	0	0	0	0	0	0	0	0	6	0	0	1	0	0	0	0
Pyrgo lucernula	1	0	0	1	1	2	0	3	2	1	3	0	0	2	0	1	0	0	0	1	2	0	1	9	3	0	12	5	1	5	4	0	0	0	4	1	1	4	2	0	2	4	3	3	1	0	10	19	3
Pyrgo murrhina	0	0	1	0	4	2	0	0	0	6	1	0	0	2	2	0	3	5	0	1	4	0	1	4	1	0	1	4	5	4	2	3	3	1	1	3	0	3	1	0	0	0	2	12	2	0	0	0	0
Pyrgo phlegeri	0	0	0	0	0	0	0	0	0	0	0	0	0	0	2	0	0	0	0	0	0	0	0	0	0	0	0	0	0	0	0	0	0	0	0	0	0	0	0	0	0	0	0	0	0	0	0	0	0
Pyrgo serrata	0	0	0	0	0	0	0	0	0	0	0	0	0	0	0	0	0	0	0	0	0	1	0	0	0	0	0	0	0	0	0	0	0	0	0	0	0	0	0	0	0	0	0	0	0	0	0	0	0
Pyrulina angusta	0	0	0	0	0	0	1	2	0	0	0	0	0	0	0	0	0	2	0	0	0	0	0	0	0	0	0	0	0	0	0	1	0	0	0	0	0	0	0	0	0	0	0	0	1	0	0	0	0
Quinqueloculina sp.	0	0	0	0	0	0	0	0	0	0	0	1	0	0	0	0	0	0	0	0	0	0	0	0	0	0	0	0	0	0	0	0	0	0	0	0	0	0	0	0	0	0	0	0	0	0	0	0	0
Quinqueloculina venusta	0	0	0	0	2	5	0	4	2	0	0	1	0	0	0	0	0	0	1	0	1	1	1	0	0	0	0	0	1	0	1	0	0	0	1	2	7	6	12	1	1	0	2	0	2	0	1	0	1
Reussella atlantica	0	0	0	0	0	0	0	0	0	0	0	0	0	0	0	0	0	0	0	0	0	0	0	0	0	0	0	0	0	0	0	0	0	1	0	0	0	0	1	0	1	0	0	0	0	0	0	0	0
Robertina subcylindrica	0	0	0	0	0	0	0	0	0	0	0	0	0	0	0	0	0	0	4	0	1	0	0	0	0	0	0	0	0	0	0	0	0	0	0	0	0	0	0	0	0	3	0	0	0	0	0	0	0
Robertinoides bradyi	0	0	0	0	0	0	0	0	0	0	0	0	0	0	0	0	0	0	0	0	0	0	0	2	0	1	0	0	0	0	0	0	1	0	0	1	1	0	1	0	0	1	0	4	0	0	0	0	1
Sigmoilopsis schlumbergeri	6	0	0	1	0	2	1	2	5	5	1	0	0	3	1	3	3	2	2	0	1	1	0	0	2	1	5	3	5	0	2	5	4	2	2	6	3	1	1	1	0	2	0	1	2	2	0	3	0
Sphaeroidina bulloides	0	0	0	0	2	0	0	0	0	0	0	0	0	0	0	1	0	1	0	0	0	0	3	2	1	2	2	0	4	0	1	1	1	1	2	0	3	2	1	0	0	0	0	1	0	0	0	0	0
Stainforthia spp	0	0	0	0	0	0	0	0	0	0	0	0	0	0	0	0	1	0	0	0	0	0	1	0	0	1	0	0	0	0	0	0	0	0	0	0	0	0	0	0	0	0	0	0	0	0	0	0	0
Stilostomella lepidula	0	0	0	0	0	0	0	0	0	0	0	0	0	0	0	0	0	0	0	0	0	0	0	0	0	0	0	0	0	0	0	0	0	0	0	0	0	0	0	1	0	0	0	0	0	0	0	0	0
Trifarina angulosa	0	0	0	1	0	2	0	0	2	1	0	2	1	0	0	0	3	3	3	0	0	0	2	1	0	0	0	0	0	1	0	6	1	5	3	0	0	4	5	0	3	0	1	5	5	0	0	0	0
Trifarina bradyi	0	0	0	0	0	0	0	0	0	0	0	0	0	0	0	0	0	0	0	0	0	0	0	0	0	0	0	0	0	0	0	0	0	0	0	0	0	0	0	0	0	1	0	0	0	0	0	0	0
Triloculina brevidentata	0	0	0	0	0	0	0	0	0	0	0	0	0	0	0	1	0	0	0	0	0	0	0	0	0	0	0	0	2	0	0	0	0	0	0	0	0	0	0	0	0	0	0	0	0	0	0	0	0
Triloculina cf. tricarinata	0	0	0	0	0	0	0	0	0	0	0	0	0	0	0	0	0	0	0	0	0	0	0	0	0	0	0	0	0	0	0	0	0	0	0	0	0	0	0	0	0	0	0	0	0	0	0	0	0
Triloculina spp.	0	0	0	0	0	0	0	0	0	0	0	0	0	0	0	0	0	0	0	0	0	0	0	0	0	0	0	0	0	0	0	0	0	0	0	0	0	0	0	0	0	0	0	0	0	0	0	0	0
Triloculina trigonula	0	0	0	0	0	0	0	0	0	0	0	0	0	0	0	0	0	0	0	0	0	0	0	0	0	0	0	0	0	0	0	0	0	0	0	0	0	0	0	0	0	0	0	0	0	0	0	0	0
Uvigerina ampullacea	0	0	0	0	0	0	0	0	0	0	0	0	0	0	0	0	0	0	0	0	0	1	0	0	0	0	0	0	0	0	0	0	0	0	0	0	0	0	0	0	0	0	0	0	0	0	0	0	0
Uvigerina auberiana	2	0	2	2	3	3	0	3	5	4	0	0	0	0	0	0	0	0	0	0	0	0	0	0	0	0	0	0	1	0	0	0	0	0	0	0	1	0	0	0	3	0	0	1	0	2	1	0	1
Uvigerina celtica	0	0	0	0	0	0	0	0	0	0	0	0	0	0	0	1	0	0	0	0	0	1	0	3	3	0	9	10	0	0	0	4	2	0	0	1	0	3	3	0	3	31	1	2	1	11	2	0	3
Uvigerina hispidocostata	1	0	0	2	3	4	2	0	1	5	1	0	0	3	2	10	4	2	4	0	3	3	3	15	8	3	48	2	50	36	19	18	6	2	3	1	4	15	0	15	21	5	28	7	1	4	14	9	1
Uvigerina peregrina	0	0	0	0	0	0	0	0	0	0	0	0	0	0	0	0	0	0	0	0	0	0	0	0	0	0	0	0	0	0	0	0	0	0	0	0	0	0	0	0	0	0	0	0	0	0	0	0	0
Uvigerina proboscidea	1	0	2	1	0	1	2	1	1	1	0	0	1	1	0	1	0	0	0	0	0	0	0	0	0	0	0	1	1	0	0	1	0	0	1	0	0	0	0	0	1	1	0	0	0	0	0	0	0
Uvigerina spp.	0	0	0	0	0	0	0	0	0	0	0	0	0	0	1	0	0	0	0	0	0	0	0	0	0	0	0	0	0	0	0	0	0	0	0	0	0	0	0	0	0	0	0	0	0	0	0	0	0
Total	130	101	183	137	137	233	146	192	252	238	247	238	268	293	256	221	293	189	243	302	277	301	266	256	271	257	292	261	281	183	278	261	203	288	303	197	275	308	271	273	315	251	254	224	177	318	326	259	301
[truncated: 19 more columns]
